# Supplementary material for: Integrated Genomic and Transcriptomic Analyses Suggest the Potential Involvement of the COBRA Gene Family in Heat, Drought and Combined Stress Responses in Phoebe bournei
Source: Biology (Basel). 2026 Jul 6;15(13):1084. doi: 10.3390/biology15131084 (PMC13359968; doi:10.3390/biology15131084)
Supplement: Supplementary file 1 [file biology-15-01084-s001.zip]

Archive with 3 entries (3 files):
- Supplementary_File_S1_Alignment.fas
- Supplementary_Materials.pdf
- Table_S1_Adjusted_P_values.xlsx
