# Supplementary material for: Integrated Genomic and Transcriptomic Analyses Suggest the Potential Involvement of the COBRA Gene Family in Heat, Drought and Combined Stress Responses in Phoebe bournei
Source: Biology (Basel). 2026 Jul 6;15(13):1084. doi: 10.3390/biology15131084 (PMC13359968; doi:10.3390/biology15131084)
Supplement: Supplementary file 1 [file biology-15-01084-s001.zip › Supplementary_File_S1_Alignment.fas]

>AtCOB      
--------------------------------------------------------------------------------
------------------------------------------------------------------------------ME
SFFSRSTS-IVSKLSFLALWIVFLISSSSFTSTEAYDALDP---------------------------------------
--------EGNITMKWDVMSWTPDGYVAVVTMFNFQKYRHIQSPGWTLGWKWAKKEVIWSMVGAQTTEQGDCSKYKGNI-
----------PHCCKKDPTVVDLLPGTPYNQQIAN---CCKGGVMNSW---VQDPATAASSFQISVGAAG-----TTNKT
VRVPRNFTLMGP---GPGYTCGPAKIVR-PTKFVTTDTRRTTQAMMTWNITCTYSQFLAQRTPTCCVSLSSFYNETIVGC
PTCACGCQNNR-T---------------------------ESGACLDPDTPHLASVVSPPTKKGTV------LPPLVQCT
RHMCPIRVHWHVKQNYKEYWRVKITITNFNYRLNYTQWNLVAQHPN--LDNITQIFSFNYKSLTPYA-----GLNDTAML
WGVKFYNDFLSEAGP----------LGNVQSEILFRKDQSTFTFE---KGWAFPRRIYFNGDNCVMPPPDSYPFLPNGGS
-RSQFSFVAAVLLPLLVFFFFSA-----------
>AtCOBL1    
--------------------------------------------------------------------------------
------------------------------------------------------------------------------MG
FFLCSSSS-IFFKFG---ISIIFLVSFSGLTPSEAYDPLDP---------------------------------------
--------SGNITVKWDIITWTGDGYVATVTVYNFQQYRHIQAPGWTLGWSWAKREVIWGMNGGQTTEQGDCSKFKGTI-
----------PHCCKKTPSVVDLLPGSPYNQQIAN---CCRGGVLNSW---AQDPATAVSAFQLTVGQAG-----TTNKT
VRVPKNFTLKAP---GPGYTCSPAKIVK-PTRFIGTDKRRVTQALMTWNVTCTYSQFLAQKTPTCCVSLSSFYNKTIVSC
PTCSCGCRNTS-----------------------------QPGNCVDPKGPRIASVIPNPGKNAY-------IPPLVQCT
KHMCPVRIHWHVKVNYKQYWRVKVTITNFNYNMNYSQWNLVVQHPN--FDNLTQTFSFNYKPLTPYA-----SINDTGIL
WGIKFYNDLLMQAGP----------FGNVQSELLFQKEASAFTFE---KGWAFPRRIYFNGDNCVMPPPDSYPWLPNTGS
-HKSVGSLFAAMALLLIVFLHGNL----------
>AtCOBL2    
--------------------------------------------------------------------------------
------------------------------------------------------------------------------MG
FFLCSSSS-IFFKFG---ISIIFLVSFSGLTPSEAYDPLDP---------------------------------------
--------SGNITVKWDIITWTGDGYVATVTVYNFQQYRHIQAPGWTLGWSWAKREVIWGMNGGQTTEQGDCSKFKGTI-
----------PHCCKKTPSVVDLLPGSPYNQQIAN---CCRGGVLNSW---AQDPATAVSAFQLTVGQAG-----TTNKT
VRVPKNFTLKAP---GPGYTCSPAKIVK-PTRFIGTDKRRVTQALMTWNVTCTYSQFLAQKTPTCCVSLSSFYNKTIVSC
PTCSCGCRNTS-----------------------------QPGNCVDPKGPRIASVIPNPGKNAY-------IPPLVQCT
KHMCPVRIHWHVKVNYKQYWRVKVTITNFNYNMNYSQWNLVVQHPN--FDNLTQTFSFNYKPLTPYA-----SINDTGIL
WGIKFYNDLLMQAGP----------FGNVQSELLFQKEASAFTFE---KGWAFPRRIYFNGDNCVMPPPDSYPWLPNTGS
-HKSVGSLFAAMALLLIVFLHGNL----------
>AtCOBL3    
--------------------------------------------------------------------------------
--------------------------------------------------------------------------------
--------------------------------------------------------------------------------
------------------MNETRGGYTANVTIFNYLKYHDIEG-PWVLDWIWED-QILLSTVGVQSS---NFTIYPDDR-
---------------NRVMIVELPPQTDDNDDQLIIPTSSKDGGIPRFREEHDDLAKSSFTFQIDVGRAN------LKYH
LPAIDHVALTTP---RGTYICDKLMKVT----------------------------------------------------
-----------------------------------------------------------------------------QTP
GYLSKLVEHELRSVAALGRW----------------EWGHLPQ-------------------------------------
--------------------------------------------------------------------------------
----------------------------------
>AtCOBL4    
--------------------------------------------------------------------------------
--------------------------------------------------------------------------------
--------------------------------------------------------------------------------
-------------------------------MNNFQIYRHIQNPGWTLGWTWAKKEVIWSMVGAQTTEQGDCSKFKGNV-
----------PHCCKKTPTVVDLLPGVPYNQQFSN---CCKGGVIGAW---GQDPSAAVSQFQVSAGLAG-----TTNKT
VKLPKNFTLLGP---GPGYTCGPAKIVP-STVFLTTDKRRKTQALMTWNVTCTYSQFLARKHPSCCVSFSSFYNDTITPC
PSCACGCENK--------------------------------KSCVKADSKILTKKGLNTPKKDN--------TPLLQCT
HHMCPVRVHWHVKTNYKDYWRVKIAITNFNYRMNHTLWTLAIQHPN--LNNVTQVFSFDYKPVSPYG-----SINDTGMF
YGTKFYNDLLMEAGP----------SGNVQSEVLLQKDQKTFTFK---QGWAFPRKVYFNGDECMLPPPDSYPFLPNSAQ
GNFASFS--LTILLLLFISIW-------------
>AtCOBL5    
--------------------------------------------------------------------------------
------------------------------------------------------------------------------ME
SLFST-------------MIVLLLVSFSCLISTEALTSN-----------------------------------------
--------YGNITVKWDLLNWTPDGYVAVVTAYNYQKQRSI--PGWKMSWRGTKKEVIWNMLGAKTTGQGGCSMFKGNI-
----------PQSCVRKPTVVDLLPGTPFNQQIAN---CCKSGVLK--------P-GSESAFQLSVGSAG-----NSVKT
ARMPANFMFTAP---KQQYICGPSKNVR-PTRFTTADKRRITAALMTWNITCVFHKAT----------------------
--------------------------------------------------------------------------------
--------------------------------------------------------------------------------
--------------------------------------------------------------------------------
----------------------------------
>AtCOBL6    
--------------------------------------------------------------------------------
------------------------------------------------------------------------------MG
AMLNL-------------LLVVTVILCSILSPTHGYDPLDP---------------------------------------
--------FGKIIIKWDLLLSSPGQHHVQVTLENMQEYRHVEKPGWKLSWHWLNQEVIWDMKGAETTEQGNCSAFASSGN
---------LPHCCLERPTIVDLLPGASLNVQVAN---CCRGGVLTSM---SQDHANHVSAFHMTVGSS-----PDGPEE
FNMPSNFDIGVP---G--YSCDNATSVS-PTKFSTDKGRRKTQALATWEAVCVYSQFRSSPSPKCCVSLSAFYYQNIVPC
PTCSCGCSS---------------------------------SHCVKDGELPP---YLEQKHDPDEE-----VSPVVKCS
DHMCPIRIHWHVKVNYREYWRVKITATNFNTMKNYTNWNLVVLHPN--LKSVQQVFSFNYKSLTPYQN----SINDTGMF
WGVQFYNDVLLQEGK----------IGNVQTELLLKKDMGNFTFR---EGWAFPRRILFNGDECVMPSPDDFPRLPKSA-
HSSSSSSAVISSVSVVFCFLLHHLLLLV------
>AtCOBL7    
---------MDSAPNFIPRLLLLSLLIVSIPLTS--------SQSDANTTNPSPSPPSDSDLCNGVFVSYTHTKGSKIPP
--ND--TANQPYRFESVITVLNHGRDELKSWRVFVKFAHREILVSASNAVLSDGSSLPVSVE-NG---TVFAGYPSSDLK
SAIQTAGDVTQMQARVELVGTQFGVAPPNVPLPKNITLATDGWKCPKATQKGTNVLQVCCIPDPDYDNRE-II-------
DNEFLPRKDGDLTIMYDVVRSYSSNYMAQVTMENHNPLGRLD--NWKLSFDWMRDEFIYTMKGAYPSIVDSSDCVDGPQA
KHYQDLDFSNVLSCARRPTVIDLPPTKYNDSTFGLIPFCCRNGTILPR---SMDPSKSSSVFQMQVYKMPP---DLNISA
LSPPQNWRINGT--LNPDYKCGPPVRVSPSQFVDPSGLPSNRTAFASWQVVCNITQPKDASP-RCCVSFSAYFNDSIVPC
KTCACG-CSSN---------------------KAARACSATAPSLLLPQQALLVPFENRTELTVAWAYLKQRPVPNPMPC
GDNCGVSINWHLATDYRGGWTARVTVFNWGETD-FVDWFTAVQMKN-AAPGFEKAYSFNASTIGING------KNNTIFM
EGLPGLNYLVAERDGENPLK-NPRIPGKQQSVMSFTKKLTPG-INVP-GGDGFPSKVFFNGEECSLP--TILPMRSSQHR
KHISVFLLAL-PVLALLILRA-------------
>AtCOBL8    
---------MGLTRNFIL-WILLSSLFTAIQLTS--------SQR-----NTPPPRSKDADLCNGVFVSYTYLTGTKIKP
--ND--TKNQPYRFESEITVLNNGRDELKSWQVFVKFAHREILVSATNAVLSDGSSLPASVE-NG---TIFAGFPSADLK
TAIMTAGDVTQMEARVELVGTQFGVAPPSVPLPKNITLVNDGWSCPKPTQQGSNVLQVCCTPNPNITTS--KI-------
GQKFLPRQEGDLTIMYDVTRAYQSSYSAQVTIENHNLLGRLD--NWDLSFMWMKDEFLFSTKGAYPSVVDSSDCITGPQA
KYYKDLDFSNVMSCARRPHIIDLPLTKYNDTNVGRIPYCCRNGTILPR---SMDPEKSKSVFQIEVYKMPP---DLNISS
ITPPQSWQIKGN--LNPDYKCGPPLRVSSSQFPDTSGLPSNKSAFASWQVVCNITQP--TPP-KCCVSFSSYFNDSVIPC
KTCACGGCSSD---------------------RVARTCSTTSPALPLPYQALLIPFDNRTKLTNAWAVLKNRKVPDPLPC
GDNCGVSINWHLATDYRGGWTARVTLFNWGDTD-FVDWFTAVELRN-AAPGFQKAYSFNGSIIAVNG------KNTTVLM
EGLPGLNYLLAEKDGKNPSE-DFRIPGKQQSVISFTKKLTPG-IKVG-SKDGFPTKVLFNGQECSLP--SVLPTSNS-HR
KHVSTFLLILTPFLALLFLRI-------------
>AtCOBL9    
---------MGVLLPIFFGVLLL-FTVTPPSMSQ--------LPPTIMVPAPAPAPISPSDLCNGIFLSYDFILGRKIPP
--ND--TADQPYRFESVLTVLNNGREELKEWRVFVGFQHNEILISATDALIVNGTELPALVG-NG---TIFGGYPVSDLK
TAIQTAGDLKQMTAEIELVGTQFMVAPPAVPLPSNISLVNEGWLCPVPTLQSKRELTTCCIRDASIIVNT-TI-------
TTKFLPRQPGDLTIMYDVIRAYDQNYLTEVTMENHNPLGRLD--HWELSFDWMRDEFIQKMQGAYPTVVDATKCIFGPQS
LIYTGLDFADVLTCERRPIIIDLPPTKKDDSTLGNIPSCCRNGTILPR---IMDPSKSVSVFTMQVAKMPP---DFNRSA
LFPPQNWRIKGT--LNPDYSCGPPVRVTPTFYPDPSGMPTNKSSFASWQIVCNITQAKTEIP-KCCVSFSAFFNDSIIPC
NTCACG-CVS----------------------ETRRTCSAETPSLLIPPDALLLPFENRTALTLAWNALKHKTLPNPMPC
GDNCGVSINWHMASDYRGGWTVRITIFNWGEID-FPNWFLAVQMKKPALLGFEKAYSFNASLLSVDGG-----VNNTIFM
EGLPGLDYLVAEADEKDPKKKNIRIPGKQQSVIQFSKKLTPG-INVA-ERDGFPAKVIFNGEECLLP--DLLPMASGGRR
NGAITVLSFITFYVAAFMVLL-------------
>AtCOBL10   
MRAIDVKTGMKIPWDVRYSLSLFIF-LSSILF--LSNGQDYGMPGEDGGGGAEPPP--EMAHCNGIFMSYNFGSREREYP
HVKN--VTAQSWAFKSTAMIVNAGREELKGWQMFIGFRHKELIVSATGATPMDGD-YPLDAS-NG---TTFVGSPNMDLK
TSIETAGDFTQISANIEITGTLFGVSKAVTPMPRTIKLTNDGWECPAAKRKGGS-MHVCCKRNPKIKNKIGLK-------
-TKFAPRRYGDLNIVYDVLQSFDSNYLAQVTIDNDNPLGRLD--RWNLTFEWMRGEFINTMRGAYTHKKDPSECLYSKAG
QYYKDLDFSQVMNCQRKPAISDLPPEKKEDNMTGKLPFCCKNGTLLPP---IMDPSKSRSMFQLQVFKLPP---DLNRTA
LYPPQHWKIDGV--LNPQYKCGPPVRVDPSQFPDPSGLLAVTYAISSWQVVCNITKPKAQAS-RCCVSFSAFYNNSAVPC
NTCACGCND-----------------------IDTDTCNANSNPLLLPPDALLVPFDNRTLKAKAWAKQNHMPVPKKLPC
PDNCGVSINWHVSTDYKNGWTARLTVFNWRDFA-FEDWFVAIDMGK-AGPGYENVYSFNGTRV---PP-----SNRTVIF
QGLPGMNYLVGQVNGTNPLR-DPPVPGKQQSVISFTKKNIKG-LNIP-EGDGFPTKLFFNGEECALP--KHFPKKSSGHR
RGISVSMS---FVFATIAAFALMMD---------
>AtCOBL11   
---------MKKLRYVHLNLLLLLLPLINLQFPTLSLAQDYDEPKKDD----TPPP--GLARCNGVYMSYSSGGREKLYP
RTTN--ATAQAWSFKSTAMIVNTGIEEVKGWQMFVGFHHREIIVSATGAVSSDGD-FPVDAT-NG---TTFIGSQNTDLK
TSILTAGDYTQISTNIEITGTVFGGKGTATPMPKSIKLTNDGWQCPAATSKGGT-MQVCCKRNPKFKAKEKVK-------
-TKFMPRQHGDLNIIYDVLQAYASSYMAQVTIDNTSPLGRLD--HWNLTWEWMRGEFIHSMRGAYAAEKNTLECLSSKAG
QFYGDLDFSQVANCQKKPIIKDLPAERKDDNVTGKLPFCCKNGTLLPT---HMDPSKSKAIFQLQVYKVPP---DQNRTA
FFPPRNWKIDGI--VNPTYKCGPPIRVDATPFPDPSGLQATTYAIASWQVICNITKPKPQAA-RCCVSFSAFYNDSAIPC
NTCACGCKD-----------------------IDTDTCNANARQLLLPTDTLLVPFDNRTLKAKVWAKQKHMAYPKKLPC
PDNCGISLNWHLNSDYGNGWSARVTLFNWGNNA-VEDWFGALDLGK-AGLGYENIYSFNGSRV---PP-----KNQTIFF
QGLPGMNYLIGITNGTNPAR-DPQIPGKMQSVISFKKKNLGS-LNII-GGDGFPKRVFFNGEECELP--KYFPKKSSGMR
LSGIRFLP---SILLAITTFHAITDRLLTGV---
>OsBC1      
--------------------------------------------------------------------------------
------------------------------------------------------------------------------ME
LHRCS---------------LLALLLAVTCSVAVAYDPLDP---------------------------------------
--------KGNITIKWDVISWTPDGYVAMVTMSNYQMYRQILAPGWTVGWSWAKKEVIWSIVGAQATEQGDCSKFKGGI-
----------PHSCKRTPAIVDLLPGVPYNQQIAN---CCKAGVVSAY---GQDPAGSVSAFQVSVGLAG-----TTNKT
VKLPTNFTLAGP---GPGYTCGPATIVP-STVYLTPDRRRRTQALMTWTVTCTYSQQLASRYPTCCVSFSSFYNSTIVPC
ARCACGCGHDGYRGNGGGGKNARAGDGRSRRNSGGGGGHSGGTECIMGDSKRALSAGVNTPRKDG--------APLLQCT
SHMCPIRVHWHVKLNYKDYWRAKIAITNFNYRMNYTQWTLVAQHPN--LNNVTEVFSFQYKPLLPYG-----NINDTGMF
YGLKFYNDLLMEAGP----------FGNVQSEVLMRKDYNTFTFS---QGWAFPRKIYFNGDECKMPPPDSYPYLPNSAP
IGPPRSVAAAASAILVVLLLVA------------
>OsBC1L1    
---------MAGCIVVVFGVLVLVAGMAAAQGQVPS------PTPAAAAAAPAPTP-----DCNGILLTYNFEGRAKIRP
YVAD--RNKQPYSFRANATVLNSGTRPLKSWAMLVTFGYGEILVGVDGAVLTGGGEMPYNTTQDAGNATSFSGYPQTDLL
TPIATAGDISQIQAKVGIVGTLFAGPGPFVPLPTALSLDDPAYRCPQETNVSSGVLSTCCVLTPEAEANATVINANATDP
TKNFLPRGTGDLVITYDVLQAYPSSYLALVTLDNNAKLGRLD--NWRLSWEWRRGEFIYSMKGAYPSEKDTTGCIYGAAG
QYYQSLDFSQVLNCDKKPVILDLPLSRYNDTQIGKIDHCCRNGTILPK---SMDETQSKSAFQLQVFKMPP---DLNRTK
LFPPANFKIAGASSLNPDYTCGQPVPVSPTEFPDPSGLDSTTLAIATWQVVCNITTSKGAKP-KCCVTFSAYYNDSVIPC
NTCACGCPSNQR----------------------GPTCSTTAQSMLLPPEALLVPFDNRTQKALAWAELKHYNVPKPMPC
GDYCGVSINWHISTDYNKGWSARMTLFNWDNVD-LANWFAAIVMDK-AYDGFEKAYSFNSTSVG---K-----NT--IFM
QGLEGLNYLVKQTNMSGS---DYLVPGKQQSVLSFTKKLTPG-INVV-AGDGFPSKVFFNGDECAMP--QRIPMSNSGFR
THLSSVLSLVLVLAASAFVLLQQ-----------
>OsBC1L2    
--------------------------------------------------------------------------------
------------------------------------------------------------------------------MA
RFLLGAA--------AIALLAGVSSLLLMVPFAEAYDPLDP---------------------------------------
--------NGNITIKWDITQWTPDGYVAVVTIYNFQKYRHIQAPGWSLGWAWAKKEIIWSMAGGQATEQGDCSAFKANI-
----------PHCCKRDPRVVDLVPGAPYNMQFGN---CCKGGVLTSW---VQDPLNAVASFQITVGHSG-----TSNKT
VKAPKNFTLKAP---GPGYSCGLAQEVKPPTRFISLDGRRTTQAHVTWNVTCTYSQFVAQRAPTCCVSLSSFYNETIVNC
PKCACGCQNKK------------------------------PGSCVEGNSPYLASVVNGPGKGSL--------TPLVQCT
PHMCPIRVHWHVKLNYRDYWRVKVTITNWNYRMNYSQWNLVVQHPN--FENVSTVFSFNYKSLNPYG-----VINDTAMM
WGVKYYNDLLMVAGP----------DGNVQSELLFRKDRSTFTFD---KGWAFPRRIYFNGESCVMPSPDLYPWLPPSST
PRFRTVFLLMSFLVCGTLAFLHNHLVLDKNCGKC
>OsBC1L3    
--------------------------------------------------------------------------------
-----------------------------------------------------------------------------MMA
AGGGAGSARSVA--WGASALLVAALLLSAPSATEAYDSLDP---------------------------------------
--------NGNITIKWDVMQWTPDGYVAVVTMFNYQQFRHIQAPGWQLGWTWAKKEVIWSMVGAQTTEQGDCSKFKGNP-
----------PHCCKKDPTIVDLLPGTPYNMQIAN---CCKAGVINTF---NQDPLNAASSFQISVGLAG-----TTNKT
VKLPKNFTLKAP---GPGYTCGRAMIVR-PTKFFTNDGRRATQALSK---------------------------------
--------------------------------------------------------------------------------
--------------------------------------------------------------------------------
--------------------------------------------------------------------------------
----------------------------------
>OsBC1L4    
--------------------------------------------------------------------------------
------------------------------------------------------------------------------MA
VGG-AGSSRSVAPCCCCAVLLAAALLFSAPATTEAYDALDP---------------------------------------
--------NGNITIKWDVMSWTPDGYVAVVTMFNYQQFRHIQAPGWQLGWTWAKKEVIWSMVGAQTTEQGDCSKFKGGT-
----------PHCCKKDPTVVDLLPGTPYNMQIAN---CCKAGVINTF---NQDPSNAASSFQISVGLAG-----TTNKT
VKLPKNFTLKAP---GPGYTCGRAMIVR-PTKFFTGDGRRATQALMTWNVTCTYSQFLAQKTPSCCVSLSSFYNDTIVNC
PTCSCGCQNNGT----------------------------SPGSCVNENSPYLQSAIDGPGKWTG--------QPLVQCT
SHMCPIRIHWHVKLNYKEYWRVKITITNFNYRMNYTQWNLVAQHPN--FNNITQLFSFNYKPLTPYGS----KINDTAMF
WGVKFYNDLLMQAGP----------LGNAQSELLLRKDSKDFTFD---KGWAFPHRVYFNGDNCVMPPPDAYPWLPNASP
-LTKQPLTLSVLVFSIVLATLLAYA---------
>OsBC1L5    
-------MPLRRRWAALLLGVAVVLAVAAAGARAQDYNNGGGGDGEDEEEEEKPSFK-AQEACNGAFLTYTFTEREKEYP
RTKN--ATAQAFAFKATATVLNTMTEDLKAWQMFVGFQHKEILVTVGGAVLLDGTDLPANVS-GG---VTFAGYPMANLL
NSIETAGDLTQIQAQIDITGTQFGVKPPTAPMPRTIKLSNPGFRCPKP-THKQSVMYVCCVKDPKFKAKKVNT-------
TTRYLPRQKADLTIAYDVLQAFGNNYMVQVTIDNWSPIGRLD--NWNLTWEWKRGEFIYKMRGAYTLNKEGPACVYSPAA
GYYKDFDFTPAYSCEKRPIVVDLPPEREKDKDVGNIPFCCKNGTLLPP---TMDESKSRAVFQMQVFKLPP---DLNRTA
LYPPQNWKIIGK--LNPQYACRQPVRVSPVVFPDQTGLMSSTPAVASWQVACNITRPKRRAA-KCCVSFSAYYDDSVVPC
NTCACGCGGGGGGG------------------NDTATCDADARATPLPPEALLIPFDNRTAKGRAWAKIKHRRVPNPMPC
GDNCGLSVNWHIMNNYKSGWAARITIFNWQDYT-FKDWFAAVTMRD-HYSGYENVYSFNGTKMG--AP-----FNNSIFM
QGLPGLTYLEPITDGRTPE--DPRVPGKQQSVISFSRKDAPN-VNIA-KGEGFPKRLYFDGEECALP--DTIPKPSSAHR
RAAAAASLGQIVMAVVLVMVVAVVDSLCL-----
>OsBC1L6    
--------------------------------------------------------------------------------
------------------------------------------------------------------------------MA
LLLLRMG--------VSVALL-VAFFSSLIPSSEAYDPLDP---------------------------------------
--------NGNITIKWDVLQWTPDGYVAVVSLYNYQQYRHIQSPGWKLGWVWAKKEIIWAMNGGQATEQGDCSKFKSNI-
----------PHCCKKDPEIVDLLPGTPYNMQIAN---CCKGGVLNSW---AQDPANAIASFQVSVGQAG-----TTNKT
VRVPRNFTLKSP---GPGYTCGSAKVVR-PTKFFSQDGRRTTQAHMTWNVTCTYSQIVAQRSPTCCVSLSSFYNDTIVNC
PTCSCGCQNNK------------------------------PGSCVEGNSPYLASVVNTHNKDSL--------TPLVQCT
SHMCPIRVHWHVKVNYKEYWRVKITVTNFNYRMNYSQWNLVTQHPS--FDNLTTIFSFNYKSLNPYG-----VINDTAML
WGIKYYNDLLMTAGP----------DGNVQSELLFKKDPKSFTFE---KGWAFPRRVYFNGDNCVMPPPDAYPWLPNAST
-RVMSSILLPFITIWTALTFLMVYA---------
>OsBC1L7    
--------------------------------------------------------------------------------
------------------------------------------------------------------------------MA
LLLLRMG--------VSVALL-VAFFSSLIPSSEAYDPLDP---------------------------------------
--------NGNITIKWDVLQWTPDGYVAVVSLYNYQQYRHIQSPGWKLGWVWAKKEIIWAMNGGQATEQGDCSKFKSNI-
----------PHCCKKDPEIVDLLPGTPYNMQIAN---CCKGGVLNSW---AQDPANAIASFQVSVGQAG-----TTNKT
VRVPRNFTLKSP---GPGYTCGSAKVVR-PTKFFSQDGRRTTQAHMTWNVTCTYSQIVAQRSPTCCVSLSSFYNDTIVNC
PTCSCGCQNNK------------------------------PGSCVEGNSPYLASVVNTHNKDSL--------TPLVQCT
SHMCPIRVHWHVKVNYKEYWRVKITVTNFNYRMNYSQWNLVTQHPS--FDNLTTIFSFNYKSLNPYG-----VINDTAML
WGIKYYNDLLMTAGP----------DGNVQSELLFKKDPKSFTFE---KGWAFPRRVYFNGDNCVMPPPDAYPWLPNAST
-RVMSSILLPFITIWTALTFLMVYA---------
>OsBC1L8    
---------MAVFIIANNPLARYAVLFAAAVFLVAA------AQAQPTTPPPPPPPE---MDCNGILLTYNLDRRDKIRP
FVAAPEADAQPYSFRATATVLNSGTRALRSWTLRLTFHHREILVQLDGAVLTSGADLPYNTTADN--ATSFSGYPQTDLL
TPIATAGDLTKIQATLNLVGTLFAGPPPYVPLPSALSLADPSYTCPPAINVSTSTLSTCCILTPEAAANASAGDLDAGRA
TS-YLPRGAGDLVITYDVLQAHETTYLAQVTLENDALLGRLD--GWELSWEWLRGEFISSMRGAYPRQVGATDCVYGAQG
AFYKGLDFSKVLNCDRKPAVLDLPPSRRGDEDIGGIDHCCRNGTMLPK---SVDAAQSKSAFQMEVYKMPP---DLNRTK
LYAPANFRVSGASPLNPEYACGQPVRVTPTELPDPSGLASTTLALATWQVVCNMTAAPPSKPPSCCVTFSAFYNESVIPC
RTCACGCPASP-----------------------AAACSTTAPSMLLPPYALLMPFERRGREAVWWAGEKRLGVPRPMPC
GDSCGVSINWHVATDYAGGWSARATLFNWEGAD-VAEWFLAVAMEKQAYDGFEQAFTFNATAMG---N-----GTTMILM
KGREGFQYLKRESNMSGV---DYPVAGKQQSVLLFTKKRSGGGIDVV-GGDGFPTRVLFNGHECAMP--QRIPS--SAHR
RCLVLLWTTLLVFMSSILLVLSLL----------
>OsBC1L9    
--------------------------------------------------------------------------------
------------------------------------------------------------------------------MA
IGVGG----------CCAVLLAAALLFSSPATTYAYDSLDP---------------------------------------
--------NGNITIKWDVMQWTPDGYAAVVTLSNYQQFRHIQPPGWQLGWTWQQKEVIWSMYGAQAIEQGDCSMSKEGSN
---------VPHSCKKHPTVVDLLPGAPIDLQIAN---CCKAGSLSAF---SQDPANSAASFQIIVGHSG-----NSNET
VRVPKNFSLMAP---GPGYTCSRAMIVK-PSRFLSPDGRRATQVLMTWNVICTYSQFLAQKVPSCCVSLSSFDNDKTVDC
PTCSCGCRNEKS----------------------------TTGKCVKKNAPDLQSIIHGPGRWTW--------QPLLQCT
SHMCPVKINWHLMLKDKEHYRVKITVTNLNYRMNFTEWNLVVQYHP--ILDITQISGFNYKSIQVG------KINDTTML
WGVKPYYDLLMQAGP----------LGNVQGELIVRKDFRASSTTNNNKGRAFPVRVYFNGDNCVMPPPDAYPVSITA--
----------------------------------
>OsBC1Lp1   
--------------------------------------------------------------------------------
------------------------------------------------------------------------------MD
VDQLI-------------LFVFVCCLSSRFADAY--DPVDP---------------------------------------
--------NGNIIINWDFQSIEN-VYTVMVSVHNHQLYRHIEQPGWRLSWRWAGNEIIWGMTGAEATEQGDCHRIRGA-T
---------RPHCCEKQPVIVDLPPGTPYNNQVSS---CCRGGVLSSL---TQNNRTSTAAFQMVVGGFRRATYHDGDRG
PALPSRFGVGVP---G--YSCSNATKVN-AT-------------------------------------------------
----------------------------------------------SEGEKPE---LPAGDGEA--------VAPVFRCT
DHMCPVRVHWHVKISYREYWRVKVTITNYNQVKNYSDWNLVVQHPN--LRSLTQLFSFNYQPLIEYG-----TLNDTGMF
WGIQYYNEMMLQDG-------------NVQTEMILKKDKSDFTFS---GGWAFPRRVYFDGHECVMPPPDQYPLLPNGGP
DSRVSAAQLIASSCLLLPFIFLIM----------
>PtrCOBRA1  
---------MKANLGVEVPWQLVMLILIALPSVLFHVCHGQTDDYENP---AAPPP--GLDECNGLFLTYSFISREKEYP
RVKN--ASAQAWAFKSLATITNTGQYELKGWQMFVGFQHKEILVSASGAIVVDGDDFPLEVG-NG---TTFAGNPMTDLK
TAIDTAGDFTQISAQIEITGSVFGIKPPGVPMPKNIKLVNAGYKCPKATLKGKTYMQVCCKKDPKAKKVDKKV-------
-LKFLPRRYGDLSLTYDVLQAYGSNYQAQVTIDNINPLGRLD--HWNLTWEWMNGEFISKMRGAYTHKRDFSECVYGPAG
KYYKDLDFSTVMNCEKKPVIADLPPERKNDSQVGKLPYCCRNGTLLPA---IMDESKARSIFQLEVFKMPP---FLNRTA
LVPPEKWKIDGV--VNPQYKCGPPIRVDPTEFPDSSGLDSKTYAIASWQVTCNITRPKEKLS-RCCVSFSAYYNRSAIPC
NTCACGCD-------------------------NNIGCSKTARAMLLPAESLLVPFDNRTNKALAWADLNKFKVPNPRPC
PDNCPVSLNWHIDSDYKTGWTASVTLFNWGDSP-FEDWFSAIQINK-AYKGLEGVYSFNGTTF---DN-----LNKTIFL
QGLPGLNFLVGEVNGTKPG--DPRIPGKQQTKISFTKKHTPG-INIA-RGDGFPTRILFNGEECALP--KQIPL-SSAEQ
KSPFKFLT---VIIMAIMTFITMTDHLH------
>PtrCOBRA2  
--------------------------------------------------------------------------------
----------------------------------------------------------------------MGFLVSPMMS
LFSKF------------TVLLLFVLWCASFTSTEAYDPLDP---------------------------------------
--------TGNITIKWDIISWTADGYVAVVTIYNFQQYRHIQAPGWSLGWTWAKKEVIWSMLGGQATDQGDCSKFKGNV-
----------PHCCKKSPTVVDLLPGTPYNQQTAN---CCKGGVISSW---AQDPANAASSFQLSVGSAG-----TSNKT
VRLPKNFTLKAP---GPGYTCARAKIVK-PTRFMSTDKRRITQALMTWNVTCTYSQFLAQKTPSCCVSLSSFYNDTIVPC
PKCTCGCQRNNS----------------------------DSGGCVDPNAPHLASVVSSLGNNNP--------MPLVQCT
SHMCPIRVHWHVKLNYKQYWRVKVTITNFNYNMNYTQWNLVVQHPN--FDNLTQSFSFNYQSLSPYS-----AINDTAML
WGVKFYNDLLMQAGR----------SGNVQSELLFRKDKSTFTFD---KGWAFPRRIYFNGDNCVMPPPDAYPWLPNASS
-RQLTSPLMLMIAFFSVLAFLYGYA---------
>PtrCOBRA3  
--------------------------------------------------------------------------------
-------------------------------------------------------------------------------M
KMRFL---------------FFIVLFLVLFSCSGAYDPLDP---------------------------------------
--------TGNVTIKWDIMSWTTDGYIAIVTLFNFQTFRHFMKPGWTIGWTWAKKEIIWSINGAQAVEQGDCSKFKANI-
----------PHSCKRSPAVVDLLPGAPFNQQFGN---CCKGGVVAAW---GKDPSAAVSQFQITVGLSG-----TSNKT
VKLPKSFTLLGP---GPGYTCGPPKMVP-STKFLTPDGLRRTQALLTWNVTCTYSQFMARKNPSCCVSLSSFYNQILTPC
PTCACGCQNN--------------------------------DTCVNGDSRILQLPVGNTTRKDN--------SSLLQCT
HHMCPVRVHWHVKVNYKEYWRVKIAITNFNYMKNYSTWTLVVQHPN--LNNVTQVFSFEYKPLIAYD-----SINDTGMF
YGMKDYNDVLMEAGP----------LGNLQSEVLLQKDQNTFTFK---QGWAFPRKVYFNGDECMVPPPDTYPFLPNSAH
G-SPHFSMLISTLIFLFVYIW-------------
>PtrCOBRA4  
--------------------------------------------------------------------------------
------------------------------------------------------------------------------MR
RVLCA-------------EYSCLGIRILICRPNDCYDPLDP---------------------------------------
--------NGNITVTFDIHDWRSDGYAARVTIQNFYQYRHVDKPGWNIGWSWTNEEIIWSMFSACATKQGECSPVKYGG-
----------AHSCMPNPVIVDLMPDAPPVNMSEN---CCRGGLISAR---AIDPLRSLSSFEMTVVNLD------GNST
VYPPANLTLLAP---GPGYTCGPVVETT-PTVSSDFGGRRQVQVYKTWKSTCTYSTFLANKTPGCCVSLSTFYNPRVTAC
PDCSCGCRDAD-------------------------------QSTVSCVS-EVDSLPLSDVEKAD----------IVQCT
AHMCPVRVHWHVKNNYMDHWRVKMTISNYNYKKNYSDWNVLVQHPG--FKQNSTTFSFNSTLLPTAG-----FADEVALF
WGLQAYNNELLQADQR--------QLGSVSTEILFEKDSGMFTLR---NGWALPRRIYFGGEECAMPLPDTFPVLPNGSS
CTKPPRYLF-LLLLTYMTFKSLASWL--------
>PtrCOBRA5  
--------------------------------------------------------------------------------
------------------------------------------------------------------------------MG
-MVLI-------------LIFFFFYLISSISPSYGFDPLDP---------------------------------------
--------YGNITIKWDLLLSNSGTNNLMVSIYNFQQYRHVEPPGWKLNWAWKGKEVIWSMQGAEATEQGNCTEFKES-T
---------LPHCCEKEPFIVDLLPGTNYNAQTQN---CCKGGVLSSM---KQDPSKYVATFQMAVGGS-----GTN-SQ
FKMPENFKLGVP---G--YSCGGAVKVE-PSRYTTDGGRRWTQALATWNVTCMYSQSLASPTPRCCVSLSAFYNQTIVSC
PRCSCGCQGQP------------------------------GTKCVKYGETPP---LLKQNQDP---------TPVVRCS
EHMCPIRVHWHLKESYKQYWRAKMTVTNFHIMKNYSEWNLVVLHPN--LQSLTQVFSFNYAPLNRYG-----YINDTGMF
WGLPFYNDILLQEGK----------DGNLQTEILLRKDPGIFTFR---EGWGFPRKIQFNGDECVMPPPDEYPSLPNKG-
HSASATTPFIILFSLFLAFML-------------
>PtrCOBRA6  
--------------MLSLTLNLLFFFIFATIPFA--------NSQTPTPEAPAPA----SSTCNGIFLSYQYNGGSQIKP
--TD--PTLQPYRFKSTLTVQNNGRDELKSWKVFVGFQNDELLVSASNAVLADGTTLPAAVG-NG---TVFAGFPMTDLK
TAIETAGDDTQTSVQVQFLGTQFGVPLKDVPWPSNISLANDGFVCPATTKEG-SVMFVCCTRDPKFKTNI-TL-------
DEEFLPRQNGDLTIMYDVIRTYDSSYWAQVSIANHNPLGRLD--NWKLSWDWMKDEFINSMKGAYPYILDSTDCIFGPQG
KYYGELDFSNVLNCERRPTIVDLPPTKANDTTLGLIPFCCRNGTILPP---SMDPSKSTSAFQLQVFKMPP---DLNRSQ
ISPPQNWKINGT--LNPDYQCGPPVRVSPSQFPDPSGLPANKTAVASWQVVCNITHPKGVSP-RCCVSFSAYYNDSVIPC
NTCACG--CPS---------------------NTARTCSATAPAVLLPPQALLVPYENRTAMSVAWSALKHRAVPNPFPC
ADNCGVSINWHLFTDYNRGWSARITLFNWQETS-FPDWFAAVQLDK-AAAGFEAMYSFNGSMLEMDG------VNNTILM
EGLPGLNYLVAETDGASPQK-DPRVPGKQQTVISFTKKNIPG-VNIA-AGDGFPTKVFFNGEECSLP--SIYPTSNSN-G
KGSTMIVSILLAAVVVLLIQQ-------------
>PtrCOBRA7  
---------MKARLRLGVPWHLVTLMLLSLPSIIFNVCYGQTDDYESP---AAPPP--GLDECNGIFLTYSFTSREKEYP
KVKN--ASAQAWAFKSLATIINTGEHELKGWQMFVGFQHKEILVSASGAIVVDGDDFPVAVG-NG---TIFAGNPQVDLK
TAIETAGDFTQISAQIEITGSVFGIKPPGVPMPKNIKLMNDGYKCPKPTLRGKSYMRVCCKKDPKAKE-EKKR-------
-LKFLPRRYGDLSLTYDVLQAYGNNYQAQVTMDNIHPLGRLD--HWNLTWEWMNGEFISTMRGAYTHKRDFSECIYGTAG
KYYKDFDFSTIMNCEKKPVISDLPPDRKNDSQVGKLPYCCRNGTLLPA---IMDESKARSIFQLQVYKMPP---FLNRTA
LVPPDKWKIDGV--VNPQYKCGPPIRVDPTEFPDPSGLDSKTYAVASWQVTCNITRPKEKLS-RCCVSFSAYYNRSAIPC
NTCACGCD-------------------------NNKGCSQNAKAMLLPPESLLVPFDNRTEKALAWAALNKFKVPNPRPC
PDNCPVSINWHIDSDFKTGWTASVTLFNWDDSP-FEDWFAAIKLDK-AYKGLEGVYSLNGTKF---DN-----LNNTILL
QGLPGLNFLMGEVNGTKPG--DPRVPGKQQTKISFIKKRTPG-INIP-RGDGFPTRILFNGEECALP--TQIPR-SSAQQ
KSHFKFLI---VIIMAIVTFILMSDHLH------
>PtrCOBRA8  
--------------------------------------------------------------------------------
------------------------------------------------------------------------------ME
LDKLKFSI------------VLTIFCAMTVLCAVAYDPLDP---------------------------------------
--------NGSINIKWDILSWTPDGYVAVVSMNNFQMYRQIMSPGWTLGWTWAKKEVIWSMVGAQATDQGDCSNFKGNI-
----------PHCCKRNPTVIDLLHGVPKTQQYSD---CCKGGVLASW---GQDPTAAVSSFQLSVGLSG-----TSNTT
VALPQNFFLLGP---GPGYTCSAATIVS-PSVFFSSDGQRKTQAMMTWTVTCSYSQMLVSKNPSCCVSLSSFYNSKITPC
PSCSCGCQNNE------------------------------NTSCVMSNSR------ISSVVEAS--------TSMLQCT
SHMCPIRVHWHVKANYKEYWRVKITVTNFNYRKNFTQWTLVAQHPN--LNNVTRVYSFLYKSFMLFN-----TINDTAMF
YGNKNKNDMLLEAGQ----------NGNVQSEILFGKDMSRYTLE---HGWGFPSRIYFNGDECMMPPPDSYPFLPNSAP
FSPTASSTPAIFLILILLALRCSLF---------
>PtrCOBRA9  
---------------MAIRNLCVILVIISLSAYS--------SLSQAP---PPPP----NSTCNDVFVSYTYNRGRSIPP
--FD--PTNQAYRFESTVTVLNNGRDELKSWRVYVGFQYKERLTSATNAVLADGTPLPGFVG-NG---TEFVGFPETDLK
TAIDTAGDLTQMEVRVELVGTQFGVGDPGIPLPNNLTLVNDGYTCPAATTQG-NEMHVCCIRNVSSRPDN-NL-------
EDNFLPRQDGDVIIMYDVIRTYEDYYWAQVNISNHNPLGRLD--NWKLNWEWMSEEFINAMKGAYPSVVDTRDCIYGRQG
QHYPKMDFSQALSCEKLPTIIDLPPTSENDTNLGLFPLCCRNGTILSP---TMDPSKSFSVFQMQVFKMPP---YLNRSL
LIPPQNWKINGT--FNSDFECGPPIPVSPSHLSDPNGLPSKRSAVASWQVVCNITHFKDQSP-KCCVSFSAFYNDSVVPC
STCACG--CNT---------------------NPSQTCSANETALLLPYSTLLLPFENRTREALEWARIKRMTVPNPLPC
GDGCGVSINWHVLSDYRGGWNARISLFNWDDNA-FADWFAAVQLDN-AAPGFEKFYSFNGSALP--E------SNNTLFM
QGFKNLNYLLAERDGDNPRK-DPRVPGMQQSVISFTKKKTPG-INVA-GEDGFPTKVIFNGEECALP--AIRPSSGHKTN
AAPFAFVIVLALLFIH------------------
>PtrCOBRA10 
--------------------------------------------------------------------------------
------------------------------------------------------------------------------ME
PSSSLVTV-SVTKISAFTILLLFLISCSTLTSTEAYDALDP---------------------------------------
--------NGNITIKWDVIQWTPDGYVAVVTMYNFQQYRHIQAPGWTLGWTWAKKEVIWNMMGAQTTEQGDCSKFKGNI-
----------PHCCKKDPTVVDLLPGTPYNQQIAN---CCKGGVINSW---AQDPANAVSSFQISVGAAG-----TTNKT
VRVPKNITLKAP---GPGYTCGPAKIVR-PTKFISADKRRITQALMTWNITCTYSQFLAQKTPTCCVSLSSFYNDTIVSC
PTCACGCQNTTGA---------------------------GSGTCVHPDTPHLASVISPPGKSDN--------TPLVQCT
SHMCPIRVHWHVKLNYKEYWRVKVTVTNFNYRMNYSLWNMVVQHPN--FDNLTKIFSFQYKSLTPYE-----GLNDTAML
WGVKFYNDFLSQAGP----------LGNVQSELLFRKDKSTFTFE---KGWAFPRRIYFNGDNCVMPPPDAYPWLPNDSS
-RPVISLLLPVMTLFLSMAFLFAHV---------
>PtrCOBRA11 
--------------------------------------------------------------------------------
--------------------------------------------------------------------------------
-MKFI---------------FLIALVFMIVPHAAAYDPLDP---------------------------------------
--------NGNITIKWDVMSWTPDGYVATVTMSNFQMYRHIISPGWTLSWSWAKKEVLWSMVGAQTTEQGDCSKFKGNI-
----------PHCCKKTPTVVDLLPGVPYNQQFSN---CCKGGVMAAW---GQDPTASVSAFQVSVGLAG-----TSNKT
VKLPKNFTLLGP---GPGYTCGPAKVVP-STVFLTPDRRRKTQALMTWNVTCTYSQFLASKNPTCCVSFSSFYNETITPC
PTCACGCQNK--------------------------------NSCVKSNSKESHKKGINTPKKDN--------TPLLQCT
HHMCPIRVHWHVKVNYRDYWRAKVAVTNFNYRMNYTEWTLVVQHPN--LNNVTQVFSFDYKPLVPYE-----SINDTGMF
YGMKFYNDLLMEAGP----------FGNVQSEVLLQKDKNTFSLK---QGWAFPRKVYFNGDECMLPPPDTYPYLPNSAY
ANPTSILSMAASLLLILLSMG-------------
>PtrCOBRA12 
--------------------------------------------------------------------------------
------------------------------------------------------------------------------MD
FDRFSSPF------------FSAVCFILVFSRAEAYDYLDP---------------------------------------
--------TGNITLKWDVISWTPDGYVAVVTMTNFQMYRHIMSPGWTVGWTWAKKEVIWSMVGAQATEQGDCSKFRMNI-
----------PHCCMKNPTVVDMLPGVPYNQQIAN---CCKGGVVSSW---GQDPSAAVSSFQLSVGRSG-----TTNKT
VRLPKNFTLLGP---GLGYSCSQAKIVP-STVFLTSDGRRKTQAMMTWNVTCTYSQMLASKNPTCCVSMSSFYNSTITPC
RTCACGCQNN--------------------------------STCVPSDSMIQSVVGLNTPTKDN--------TPLVQCT
KHNCPIRVHWHVKLNYKEYWRVKISITNFNYRLNYTQWTLVAQHPN--LNNITQVFSFAYKPLLPYK-----SANDSGMF
YGVKFFNDILMEAGP----------DGNIQTELILQKDKNTFTLN---KGWAFPRKVYFNGDECMMPLPDDYPYLPNSAP
KNVIGLSFVISAFFLLELLAFW------------
>PtrCOBRA13 
--------------------------------------------------------------------------------
------------------------------------------------------------------------------MS
FLSKS------------TVLLLFVLCCTSFTSTEAYDPLDP---------------------------------------
--------NGNITIKWDVVNWTPVGYVAVVTIYNYQQYRHIEAPGWLLGWTWANNEVIWSMSGGQTTEQGNCSRFKGNI-
----------PRCCKKSPTVVDLSPRTPHNQKIAN---CCKGGLISSM---AQDPANAASSFQLSVGSAG-----NTNKT
VRIPKNFTMNTP---GPGYTCGPAKIVR-PSKFLSADKRRITQALMTWNITCTYSHFLTHKAPTCCVSLSSFNNKAIAPC
PASSCGRRKNNT----------------------------VSRGCVDPKSPHVPG-----HKNII--------TPLVQCT
SHMCPIKIQWHLKLNYKDYWRVTIIITNLNYHMNYTQWNLIVQHPN--FDNLTQVFGSKYKALTSFS-----TTNDTAML
WGIKHYNDVLMQAGR----------SGKVHLELLFRKDKATFTSK---KGWAFPQRIYFNGDSCVLPPPDAYPLVA----
----------------------------------
>PtrCOBRA14 
--------------------------------------------------------------------------------
------------------------------------------------------------------------------MS
FLSKS------------TLLLLIVLCCTSFTSTEAYDALDP---------------------------------------
--------NGNITIKWDVMAWTPDGYVAVVTIYNYQQYRHIEAPGWSLGWTWAEHEVIWNMVGGLTTEQGDCSRFQGEI-
----------PYSCQKSPTVVDLLPGTPYNQQIAN---CCKGGVISSR---VQDPSNAASSFQLAVGAAG-----TTNKT
VRIPKNITLNTP---GPGYTCGPAKIVR-PTRFLSADKRRVTQALMTWNITCTYSQFLAHKAPTCCVSLSSFHNKTIAPC
PTCSCGCRKNNP----------------------------VSRGCVDPKSPHVPGPG---QKNII--------TPLVQCT
SHMCPIKIQWHLKLNYKHYWRVTITITNLNYHMNYTHWNLVVQHPN--FDNLTQVVGSKYKALTSLS-----TTNDTAML
WGIKHYNDVLMQAGR----------YGKVHLELLFRKDKATFTSK---KGWAFPQRIYFNGDSCVLPPPDAYPLVA----
----------------------------------
>PbCOBRA1   
--------------------------------------------------------------------------------
-------------------------------------------------MDRFDDPIRERTPRIHGNIRSGEPQRFSSIA
ELRLA---------------ILVFFFVGMFSHAGAYDPLDP---------------------------------------
--------NGNITIKWDVMSWTPDGYVAAVTMNNFQTYRHIMTPGWTLGWSWAKKEVIWSMVGAQATEQGDCSKFKGTT-
----------PHCCKRTPTIVDLLPGVPYNQQFTN---CCKGGVISSY---GQDPAAAVSAFQVSVGLAG-----TSNKT
VKLPKNFTLLGP---GPGYTCGPATIVP-STTFFTPDRRRKTQALMTWNVTCTYSQFLASKNPSCCVSLSSFYNETIVPC
PNCACGCQGK--------------------------------SNCIKSDSKLLSRAGINTPRKDN--------APLLQCT
HHMCPIRVHWHVKINYKEYWRVKVAITNFNYRLNYTQWTLVMQHPN--LNNVTQVFSFDYKPLVPYQ-----SINDTGMF
YGMKYYNDLLMEAGP----------SGNVQSEILLRKNKDTFSLK---QGWGFPRKVYFNGDECLLPPPDTYPFLPNSAP
AKVLLLPTFLALAIFSLIFIG-------------
>PbCOBRA2   
--------------------------------------------------------------------------------
------------------------------------------------------------------------------MG
FFNLSSISGSISRLTSFTILLVVLVFCCSFSSTEAYDALDP---------------------------------------
--------TGNITIKWDIMQWTPDGYVAVVTMYNFQQYRHIQAPGWRLGWTWAKKEVIWSMVGAQTTEQGDCSRYKGNI-
----------PHCCKKDPTVVDLLPGTPYNMQIAN---CCKGGVINSW---VQDPANALSSFQVSVGAAG-----TSNKT
VKVPKNFTLKAP---GPGYTCGIAKVVK-SSQFLSSDGRRVTQALMTWNVTCTYSQFLSQKTPTCCVSLSSFYNDTIVPC
PTCTCGCQNNNT----------------------------QPGSCVEGDSPYLASAIASGGKNNY--------APLVQCT
THMCPVRVHWHVKLNYKEYWRVKVTITNFNYRMNYTQWNLVAQHPN--FDNLTQIFSFNYKPLTPY-Q----AINDTAML
WGVKFYNDLLMQAGP----------LGNVQSELLFRKDQATFTFD---KGWAFPRRVYFNGDNCVMPPPDAYPWLPNASP
-QLAVVLTLPIMAFVASLAFLLTYI---------
>PbCOBRA3   
--------------------------------------------------------------------------------
--------------------------------------------------------------------------------
--------------------------------------MDP---------------------------------------
--------NGNITVKWDIVECQDDTYTAEVTIFNFQLYRHVEMPGWRFGWAWKGKEVIWKMWGAEATEQGNCSMFSGG-N
---------IPHCCERKPVIIDLLPGTAYKNQYYN---CCKGGVLSSM---TQDPSKFASSFKLVVGNAR-----ITNNA
LIPPENFTLGVP---G--YTCGPAYVVP-PSRYSDDGGRRWQQALATWNLTCSYSQFMASRSPTCCVSMSSFYNSTIVPC
PLCSCSCQGLDS-----------------------------AAKCVKPDQLPPNLQMPNSNGAP---------NPVVMCT
RHMCPIQVHWHVKVSYKNYWRVKVTVTNLNYAKNFSEWNLVVQHPN--LQSIEQVFSFNYKPLRQYG-----NINDSGIF
WGIKFYNDMLLNAGD----------LGNAQTEILLRKDPGIFTFN---QGWAFPRRISFNGDDCVMPPPDTYPMLPNGS-
PTCHLAPHFIYFASCLFFFLVL------------
>PbCOBRA4   
--------------------------------------------------------------------------------
--------------------------------------------------------------------------------
-------------------MGYNGLTLLGFSFADCFDPLDP---------------------------------------
--------NGNVTVKFDIHSWTPNGYVATVTIQNYYQYRHVEKPGWQLGWTWTHKEVILSMTGAIATQQGNCS-INFQS-
----------AHSCTTDPVIVDLMPDAAAVNRTEN---CCRGGLLSSW---AIDQANSISSFEIEVGNL-------GQGL
SYLPLNPTFMGP---GPGYTCSPFSDAP-PTVSSVLDARRQEQVFRTWKSICTYSTFTVNKAPSCCVSLSTFYNPQVTPC
PLCSCACRPGN-------------------------------SNTLTCVGDDLVASSLRGPNNVDN---------LLQCT
DHMCPVQVHWHIKNNYRDHWRVKLTVSNYHYGENFSDWNVLVQHPS--FGQSLQSYSFNSTTIQFVANSGARLIDDVALF
WGLANYNTELLQASEK--------QLGSVTTEILLSKDQSSFTLN---NGWAFPRKIYFNGENCEMPLPDDFPALPDTST
APKHTALLPPLLLLLYIKILQVVLGL--------
>PbCOBRA5   
---------MKSPKVIIFALLLYSCSVYSTLA---QDDYGDGGGGGDE--KAAPPP--ALENCNGIFLSYSFVSREKEYP
FLKN--ASAQAYAFKSTASIFNAGKEELKAWQMYIGFQHDEIIVSADKGVMDDGTDFPVSVGKNG---TTLSGDP-PDLK
TSVETAGDWNQIQATIDIKGTQFGVKSPNVPMPKTIRLANEGYKCPGP-VQHKTEMHVCCVRNPKFKPKKIKP-------
-TKFLPHLDGDLIITYDVLEATKSNYQVQVTMENKHPLGRLD--NWNLTWEWKRGEFIYSMKGAYVHVKDPSECVYGPAG
KYYQDFDFTPVLNCAKKPIISDLPPDRAKDDKIGNVPFCCRNGSLLPP---SMDETKSKAAFTMMVFKVPP---DLNRTA
FFPPQNWKINGV--VNPNYKCGAPRRVNPTEFPDTTGLNMISTAIATWEIVCNIARPKHRQS-RCCVSFSAFYNESVVPC
NTCSCGCS-------------------------DDETCDQNAHALLLPPEALLVPFDNRTAKAKAWAKMKHFNVPKRLPC
GDNCGVSINWHINSDYRTGWSARITLFNWQSYV-FENWFTAIQIPK-AYRGFEDVYSFNGTRM---PK-----LDNTIMF
QGLPGLNYLIGLKNETDPKV-NPPVPGKQQSVISFKKKWTPG-INIV-AGDGFPSRIYFNGEECQLP--NRIPK--AAAH
RSRVSLLP---MIFSAVIIFVVTTDFLC------
>PbCOBRA6   
---------------MLSSLLPFYLLFS--AFFF--------PFSISQPQAPAPA----ADACNGIFLTYTFDKRTRIHP
FLSD--SSLQPYSFQSTATILNAGAEELKSWNFFIGFQHGEILVSANPAVLTDGSSMPASVG-NG---TSFSGFPNTDLK
TAIDTAGDLTQIQVQIKLVGTQFGVPLTRVPMPANISLANDGYKCPAPTAQGNSSMYVCCTKDATFKPNI-T--------
GEQFQPRQTGDLTISYDVLQSYGSSYLAQVTIANHNLLGRLD--NWNLGWEWMRGEFIFSMKGAYTSVVDPTDCIYGVQG
AYYQDFDFSKILNCQKSPTIFDLPPTKANDTAVGLIPFCCRNGTILPP---SMDPSKSTSAFQLQVYKMPP---DLNRTL
LYPPQNWKISGK--LNPDYQCGPPVRVGPTQFPDTSGLESTTSAVASWQVVCNITQPKGSKP-RCCVSFSAFYNESVIPC
RTCACG--CPS---------------------NVNPTCSTSASALLLPSEALLIPFANRTEKATAWADLKHFQVPNPLPC
GDYCGVSLNWHLYTDYTRGWTARITLFNWEDTS-FADWFAAVQLDK-AFAGYERMYSFNGTALP--D------ANNTIMM
QGLSYANYLIAETAGANPST-DPRVPGKQQTVISFTKKLTPG-INVA-GGDGFPSKVFFNGEECSLP--STLPTGHAHRI
GAASSLVSLVLLAVIVLFLEQ-------------
>PbCOBRA7   
-------MKIVLPRAVIFAFLLASYSIYTSLG---QDYEDREGGDGEEEEKPAPPP--ALDNCNGVFLMYAFTSREKEYP
HVKN--ASAQAYAFKATATILNAGSQELKAWQMFIGFQYDEILVSTDKAVLSDGTELPVRVGKNG---TYFSGSPQTDLK
TSIETAGDWNQIHVSVDIKGTQFGVMPPKVPMPKTICLTNDGYKCPQP-VRHKTEMHVCCIPNPKFKSKKTPP-------
-TKFLPRQDGDLVITYDILQAFEGKYLAQVMMDNRHPLGRLN--SWNLTWEWQRGEFIYSMKGAYTHTKDPSECIYGPAG
GFYQNFDFAPVMNCQKKPIISDLPPNRAKDDVVG-------NTFLLP------------KRIHLASIQMPP---DMNRTA
SFPPQNWKINGV--VNPNYKCGAPIRVSPSEFRDTTGLDLISTAVASWEVVCNINRPKSKES-RCCVSFSAFYSDTVIPC
NTCSCGCD-------------------------DSEACNPDGPALLLPSEALLIPFENRTAKAKAWAKIKHYDVPNPLPC
GDNCGISINWHINSDYRKGWTARITIFNWQSYI-FKDWFVAIQIPN-AYNGYENVYSFNGTRM---PL-----LNNTIFF
KGLPGLNYLIAETNGTHPSI-DPPVPGKQQSTLSFTKKPTPG-INIA-AGDGFPARILFNGEECQLP--NRLPK--ASAD
RSHITLVP---MIFFMGMIFVMTTDYLH------
>PbCOBRA8   
---------------MSFNLLPLYFLFISSSSFI--------PSTLSQTQAPSPA----ADACNGIFLSYTFQQRTRIHP
YLSD--PSLQPYSFRSTATILNTGVEELKSWNIFIGFKHQEILVSANPAVLSDGSSLPASVS-NG---TFFSGSPNTDLK
TAIETAGDLAQIQVEIELIGTQFGVLPPGVPMPANISLGNEGYNCSSPTVEGKTFMHVCCTKDAKLKPNM-T--------
EEKFLPREKGDLTIAYD------------VTISNHNPLGRLD--NWNLAWEWMRGEFIFSMKGAYTTAVDPTDCIYGKQG
AYYADFDFSKILNCQKSPTILDLPPTKANDTSVGLIPFVAG---------------MSTSAFQLQVFKMPP---DLNRTV
LYAH---------------------RIGRS--------VASSTQITNADLLFALAQP-----------------------
---------------------------------------SSLTQVDWNQLRRQLPAGN-----SCMGRFMHFQVPSPLPC
GDYCSVSVNWHLYTDYRRGWSARITLFNWEETS-FGDWFAAVQMDK-AFAGYETMYSFNGSTLQ--G------INNTIFM
QGLPGLNYY-------------PRVPGKQQTVISFTKKLTPG-IDVA-GGDGFPSKVFFNGEECSLP--LSIPTGHAYRA
KAASSFVSLVLLAIVHGAIAL-------------
