# Supplementary material for: Integrated Genomic and Transcriptomic Analyses Suggest the Potential Involvement of the COBRA Gene Family in Heat, Drought and Combined Stress Responses in Phoebe bournei
Source: Biology (Basel). 2026 Jul 6;15(13):1084. doi: 10.3390/biology15131084 (PMC13359968; doi:10.3390/biology15131084)
Supplement: Supplementary file 1 [file biology-15-01084-s001.zip › Table_S1_Adjusted_P_values.xlsx]

## Sheet: Sheet1
Module	Trait	r_value	Raw_P_value	Adjusted_P_value
MEblue	Heat	-0.74	5.9e-09	5.31e-07
MEgreen	Heat	0.71	5e-08	2.25e-06
MEgreen	Drought	-0.63	2.9e-06	8.7e-05
MEpink	Heat	-0.62	5.6e-06	9.75e-05
MEbrown	POD	0.62	5.8e-06	9.75e-05
MEblack	Drought	-0.62	6.5e-06	9.75e-05
MEblack	Heat	0.58	3.1e-05	0.000398571
MEpink	Drought	0.55	9.6e-05	0.00108
MEblue	Combined	0.51	0.00031	0.0031
MEblack	POD	0.5	0.00041	0.00369
MEturquoise	CAT	0.48	0.0009	0.00736364
MEturquoise	RWC	-0.45	0.002	0.015
MEturquoise	SOD	0.4	0.0066	0.0456923
MEblack	MDA	0.38	0.009	0.05625
MEturquoise	SP	0.38	0.0097	0.05625
MEgrey	Fv.Fm	0.38	0.01	0.05625
MEred	POD	0.37	0.012	0.06
MEgrey	Combined	0.37	0.012	0.06
MEbrown	Heat	0.37	0.013	0.0615789
MEgrey	Heat	-0.36	0.015	0.0675
MEblack	Fv.Fm	-0.36	0.016	0.0685714
MEyellow	Combined	0.35	0.017	0.0695455
MEblue	RWC	-0.35	0.018	0.0704348
MEgreen	Fv.Fm	-0.35	0.019	0.07125
MEblack	SOD	0.34	0.023	0.0828
MEblue	SP	0.34	0.024	0.0830769
MEyellow	Heat	-0.33	0.029	0.0932143
MEturquoise	Combined	0.33	0.029	0.0932143
MEpink	RWC	-0.32	0.032	0.0958065
MEred	CAT	0.32	0.032	0.0958065
MEred	RWC	-0.32	0.033	0.0958065
MEturquoise	Heat	-0.31	0.037	0.104062
MEred	Heat	-0.31	0.042	0.113824
MEgreen	MDA	0.3	0.043	0.113824
MEbrown	Drought	-0.3	0.045	0.115714
MEblack	SP	0.3	0.047	0.1175
MEyellow	POD	-0.29	0.052	0.126486
MEturquoise	POD	0.28	0.061	0.144474
MEyellow	Fv.Fm	-0.25	0.092	0.207
MEgreen	POD	0.25	0.092	0.207
MEblue	SOD	0.24	0.12	0.257143
MEblack	CAT	0.24	0.12	0.257143
MEblue	CAT	0.23	0.13	0.265909
MEblue	Drought	0.23	0.13	0.265909
MEbrown	CAT	0.22	0.14	0.28
MEred	Drought	0.22	0.15	0.293478
MEblue	POD	-0.21	0.16	0.3
MEblack	RWC	-0.21	0.16	0.3
MEgrey	POD	-0.21	0.17	0.312245
MEred	SOD	0.21	0.18	0.324
MEpink	CAT	0.19	0.2	0.346154
MEred	SP	0.2	0.2	0.346154
MEbrown	SOD	0.18	0.24	0.4
MEbrown	MDA	0.18	0.24	0.4
MEyellow	SP	0.18	0.25	0.409091
MEblue	Fv.Fm	-0.16	0.29	0.466071
MEturquoise	MDA	0.15	0.31	0.488136
MEpink	SP	0.15	0.32	0.488136
MEpink	Fv.Fm	0.15	0.32	0.488136
MEpink	SOD	0.14	0.37	0.545902
MEred	Fv.Fm	0.14	0.37	0.545902
MEred	MDA	0.13	0.39	0.557143
MEgrey	SOD	-0.13	0.39	0.557143
MEbrown	RWC	-0.13	0.4	0.5625
MEturquoise	Fv.Fm	-0.12	0.44	0.609231
MEyellow	CAT	-0.12	0.45	0.613636
MEgreen	SOD	0.11	0.46	0.61791
MEgrey	RWC	0.1	0.49	0.648529
MEyellow	MDA	0.097	0.52	0.65
MEgreen	SP	0.099	0.52	0.65
MEbrown	SP	0.098	0.52	0.65
MEgrey	CAT	-0.1	0.52	0.65
MEred	Combined	0.087	0.57	0.70274
MEgreen	CAT	-0.073	0.63	0.75
MEgreen	Combined	-0.075	0.63	0.75
MEpink	Combined	0.071	0.64	0.75
MEbrown	Combined	-0.07	0.65	0.75
MEgrey	SP	-0.069	0.65	0.75
MEgreen	RWC	0.06	0.7	0.797468
MEbrown	Fv.Fm	0.058	0.71	0.79875
MEyellow	RWC	-0.055	0.72	0.8
MEblue	MDA	0.052	0.74	0.812195
MEblack	Combined	0.038	0.8	0.86747
MEyellow	SOD	0.033	0.83	0.889286
MEyellow	Drought	-0.029	0.85	0.9
MEpink	POD	-0.027	0.86	0.9
MEturquoise	Drought	-0.014	0.92	0.951136
MEpink	MDA	-0.013	0.93	0.951136
MEgrey	Drought	-0.01	0.95	0.960674
MEgrey	MDA	-0.0042	0.98	0.98
